# Supplementary material for: Biopolymer-Based Composite Hydrogels Embedding Small Silver Nanoparticles for Advanced Antimicrobial Applications: Experimental and Theoretical Insights
Source: Polymers (Basel). 2023 Aug 11;15(16):3370. doi: 10.3390/polym15163370 (PMC10458816; doi:10.3390/polym15163370)
Supplement: Supplementary file 1 [file polymers-15-03370-s001.zip]

Archive with 1 entries (1 files):
- polymers-2503168-supplementary.pdf
